# Supplementary material for: Preparation of Polyurethane Monolithic Resins and Modification with a Condensed Tannin-Yielding Self-Healing Property
Source: Polymers (Basel). 2019 Nov 15;11(11):1890. doi: 10.3390/polym11111890 (PMC6918299; doi:10.3390/polym11111890)
Supplement: Supplementary file 1 [file polymers-11-01890-s001.zip]

Archive with 6 entries (5 files):
- SM/
- SM/Fig. S1a video - Copia.mp4
- SM/Fig. S1a video.wmv
- SM/Fig. S1b video - Copia.mp4
- SM/Fig. S1b video.wmv
- SM/polymers-624187 SM.docx
